# Supplementary material for: An Oral Galectin Inhibitor in COVID-19—A Phase II Randomized Controlled Trial
Source: Vaccines (Basel). 2023 Mar 25;11(4):731. doi: 10.3390/vaccines11040731 (PMC10140888; doi:10.3390/vaccines11040731)
Supplement: Supplementary file 1 [file vaccines-11-00731-s001.zip]

Archive with 1 entries (1 files):
- vaccines-2270784-supplementary.pdf
